# Supplementary material for: Seasonal Diet Changes and Trophic Links of Cold-Water Fish (Coregonus albula) within a Northern Lake Ecosystem
Source: Animals (Basel). 2024 Jan 25;14(3):394. doi: 10.3390/ani14030394 (PMC10854978; doi:10.3390/ani14030394)
Supplement: Supplementary file 1 [file animals-14-00394-s001.zip]

Archive with 1 entries (1 files):
- animals-2789798-supplementary.pdf
